# Supplementary material for: Assessment of Sustainable Ethanolamine-Based Protic Ionic Liquids with Varied Carboxylic Acid Chains as Corrosion Inhibitors for Carbon Steel in Saline Environments
Source: Molecules. 2025 Feb 24;30(5):1033. doi: 10.3390/molecules30051033 (PMC11901724; doi:10.3390/molecules30051033)
Supplement: Supplementary file 1 [file molecules-30-01033-s001.zip]

Archive with 1 entries (1 files):
- molecules-3463640-supplementary.pdf
